# Supplementary material for: Synaptotagmin 1 Suppresses Colorectal Cancer Metastasis by Inhibiting ERK/MAPK Signaling-Mediated Tumor Cell Pseudopodial Formation and Migration
Source: Cancers (Basel). 2023 Nov 3;15(21):5282. doi: 10.3390/cancers15215282 (PMC10649299; doi:10.3390/cancers15215282)
Supplement: Supplementary file 1 [file cancers-15-05282-s001.zip]

Archive with 1 entries (1 files):
- cancers-2644128-supplementary.pdf
